# Supplementary material for: Collider Bias Is an Insufficient Explanation for the Inverse Obesity Paradox in Prostate Cancer
Source: Cancer Med. 2025 Apr 15;14(8):e70871. doi: 10.1002/cam4.70871 (PMC11997866; doi:10.1002/cam4.70871)
Supplement: Supplementary file 1 — Appendix S1. [file CAM4-14-e70871-s001.txt]

#Analysis R code for simulation of collider stratification bias
#Generation of numbers for Table 1, Figures S1, S2, and S3

#Structure of this file:
#Definition of macros - line 17
#Table 1 - line 250
#Figure 2 - line 578
#Figure 3 - line 695
#Figure 4 - line 814

rm(list=ls())
library(tidyverse)
library(ggplot2)
library(margins)
library(MASS)
library(ggpubr)

#specify path
path<-'C:\\Users\\'

#Macros for the generation of the simulated data

#help function 1
simlr<-function(x1,x2,beta0,beta1,beta2,sg,betaia){
  pi_x <- exp(beta0 + log(beta1) * x1 + log(beta2) * x2 + log(betaia) * x1 * x2) / (1 + exp(beta0 + log(beta1) * x1 + log(beta2) * x2 + log(betaia) * x1 * x2))
  return(mean(pi_x[sg==1]))
}

#help function 2: generates a new variable according to a logistic model, used to generated simulated data of S and Y
simlr1<-function(x1,x2,beta0,beta1,beta2,sg,betaia){
  pi_x <- exp(beta0 + log(beta1) * x1 + log(beta2) * x2 + log(betaia) * x1 * x2) /
    (1 + exp(beta0 + log(beta1) * x1 + log(beta2) * x2 + log(betaia) * x1 * x2))
  yr <- rbinom(n=length(x1), size=1, prob=pi_x)
  y <- ifelse(sg==1,yr,0)
  outp<-cbind(pi_x,y)
  return(outp)
}

#help function 3: determines the right beta0 (intercept) value to be used for the data generation so that S=1 with the desired probability pS in the generated data
detb0<-function(x1,x2,beta1,beta2,betaia,start,goal,sg,eps){
  b0<-start
  pix<-simlr(x1,x2,b0,beta1,beta2,sg,betaia)
  if (pix<goal){
    lb<-b0
    while(pix<goal){
      b0<-b0+1
      pix<-simlr(x1,x2,b0,beta1,beta2,sg,betaia)
    }
    ub<-b0
  } else {
    ub<-b0
    while(pix>goal){
      b0<-b0-1
      pix<-simlr(x1,x2,b0,beta1,beta2,sg,betaia)
    }
    lb<-b0
  }
  diff<-2
  while(diff>eps){
    nb<-(lb+ub)/2
    pix<-simlr(x1,x2,nb,beta1,beta2,sg,betaia)
    if (pix<goal) {
      lb<-nb
      ub<-ub  
    } else {
      lb<-lb
      ub<-nb
    }
    diff<-abs(pix-goal)
  }
  return(nb)
}

#CBsim - main function for generating simulated data
#Based on the following input parameters (see also Figure 1):
#E
#U
#orES (α E→S)
#pS
#orUS (α U→S)
#orUY (β U→Y)
#oria1 (α IA(E,U)→S)
#pYs
#orEYcond (β E→Y)
#a simulated dataset also containing variables U and Y (in addition to E and S) is created
CBsim<-function(E,U,orES,pS,orUS,orUY,oria1,pYs,orEYcond){
  
  #create variable S
  A<-rep(1,length(E))
  b0<-detb0(E,U,orES,orUS,oria1,0,pS,A,0.0001)#precision of 0.0001 is sufficient
  op<-simlr1(E,U,b0,orES,orUS,A,oria1)
  S<-op[,2]
  
  #create variable Y
  b0<-detb0(E,U,orEYcond,orUY,1,0,pYs,S,0.0001)#precision of 0.0001 is sufficient, oria1=1 means no interaction
  op<-simlr1(E,U,b0,orEYcond,orUY,S,1)
  Y<-op[,2]
  
  #merge data in dataframe sdata
  sdata<-as.data.frame(cbind(E,S,U,Y))
  
  return(sdata)
  
}

#Calculate marginal adjusted odds ratio according to the approach described by Zhang (2008)
margOR<-function(model){
  data<-model$data
  N<-nrow(data)
  z1 <- cbind(rep(1,N), rep(1/2,N), data$U) %*% model$coefficients
  s1 <- sum(exp(z1) / (1 + exp(z1)))
  z2 <- cbind(rep(1,N), rep(-1/2,N), data$U) %*% model$coefficients
  s2 <- sum(exp(z2) / (1 + exp(z2)))
  logOR <- log((s1) / (N - s1)) - log((s2) / (N - s2))
  return(logOR)
}

#calculate biased and unbiased ORs and other relevant metrics regarding the collider bias in the simulated dataset when there is no interaction between E and U
AnaCB<-function(i,sdata,betaES,pS,betaUS,betaUY,pYs,betaEYcond){
  dat<-sdata[sdata$S==1,]
  obsm<-glm(Y ~ E,family = "binomial",data=dat)
  truem<-glm(Y ~ E+U,family = "binomial",data=dat)
  betaEYmargabias<-exp(coef(obsm)[2])
  betaEYmarga<-exp(margOR(truem))
  pctbias<-(betaEYmargabias-betaEYmarga)/betaEYmarga*100
  diffbias<-betaEYmargabias-betaEYmarga
  betaEYconda<-exp(coef(truem)[2])
  betaUYa<-exp(coef(truem)[3])
  morESa<-glm(formula = S ~ U + E, family = "binomial", data = sdata)
  betaESa<-exp(coef(morESa)[3])
  betaUSa<-exp(coef(morESa)[2])
  pSa<-nrow(sdata[sdata$S==1,])/nrow(sdata)
  pYsa<-nrow(sdata[sdata$S==1 & sdata$Y==1,])/nrow(sdata[sdata$S==1,])
  #Correlation between E and U in the full sample
  betaEUa<-cor(sdata$U,sdata$E)
  #Correlation between E and U in the selection
  betaEUsa<-cor(dat$U,dat$E)
  #Association between E and Y in the full population
  obsmf1<-glm(Y ~ E,family = "binomial",data=sdata)
  betaEYmargaf1<-exp(coef(obsmf1)[2])
  obsmf2<-glm(Y ~ E+U,family = "binomial",data=sdata)
  betaEYmargaf2<-exp(margOR(obsmf2))
  corUS<-cor(sdata$U,sdata$S)
  iaa<-NA
  o<-cbind(i,Scen,exp(betaES),betaESa,NA,iaa,pS,pSa,pYs,pYsa,exp(betaUS),betaUSa,exp(betaUY),betaUYa,exp(betaEYcond),betaEYconda,betaEYmarga,betaEYmargabias,pctbias,diffbias,betaEUa,betaEUsa,betaEYmargaf1,betaEYmargaf2,corUS)
  res<<-rbind(res,o)
}

#calculate biased and unbiased ORs and other relevant metrics regarding the collider bias in the simulated dataset when there is interaction between E and U
AnaCBia<-function(i,sdata,betaES,ia,pS,betaUS,betaUY,pYs,betaEYcond){
  dat<-sdata[sdata$S==1,]
  obsm<-glm(Y ~ E,family = "binomial",data=dat)
  truem<-glm(Y ~ E+U,family = "binomial",data=dat)
  betaEYmargabias<-exp(coef(obsm)[2])
  betaEYmarga<-exp(margOR(truem))
  pctbias<-(betaEYmargabias-betaEYmarga)/betaEYmarga*100
  diffbias<-betaEYmargabias-betaEYmarga
  betaEYconda<-exp(coef(truem)[2])
  betaUYa<-exp(coef(truem)[3])
  morESa<-glm(formula = S ~ U + E + U:E, family = "binomial", data = sdata)
  betaESa<-exp(coef(morESa)[3])
  betaUSa<-exp(coef(morESa)[2])
  iaa<-exp(coef(morESa)[4])
  pSa<-nrow(sdata[sdata$S==1,])/nrow(sdata)
  pYsa<-nrow(sdata[sdata$S==1 & sdata$Y==1,])/nrow(sdata[sdata$S==1,])
  #Correlation between E and U in the full sample
  betaEUa<-cor(sdata$U,sdata$E)
  #Correlation between E and U in the selection
  betaEUsa<-cor(dat$U,dat$E)
  #Association between E and Y in the full population
  obsmf1<-glm(Y ~ E,family = "binomial",data=sdata)
  betaEYmargaf1<-exp(coef(obsmf1)[2])
  obsmf2<-glm(Y ~ E+U,family = "binomial",data=sdata)
  betaEYmargaf2<-exp(margOR(obsmf2))
  corUS<-cor(sdata$U,sdata$S)
  o<-cbind(i,Scen,exp(betaES),betaESa,exp(ia),iaa,pS,pSa,pYs,pYsa,exp(betaUS),betaUSa,exp(betaUY),betaUYa,exp(betaEYcond),betaEYconda,betaEYmarga,betaEYmargabias,pctbias,diffbias,betaEUa,betaEUsa,betaEYmargaf1,betaEYmargaf2,corUS)
  res<<-rbind(res,o)
}

#produce numbers for Table 1, scenarios without interaction
F1<-function(){
  for (i in 1:nit) {
    sdata<-CBsim(E,
                 U,
                 orES,
                 pS,
                 orUS,
                 orUY,
                 oria1,
                 pYs,
                 orEYcond)
    if (i%%5==0) print(i)
    AnaCB(i,sdata,log(orES),pS,log(orUS),log(orUY),pYs,log(orEYcond))
  }
}

#produce numbers for Table 1, scenarios with interaction
F1ia<-function(){
  for (i in 1:nit) {
    sdata<-CBsim(E,
                 U,
                 orES,
                 pS,
                 orUS,
                 orUY,
                 oria1,
                 pYs,
                 orEYcond)
    if (i%%5==0) print(i)
    AnaCBia(i,sdata,log(orES),log(oria1),pS,log(orUS),log(orUY),pYs,log(orEYcond))
  }
}

#Simulations for Figure 2
sim<-function(nit,orES,pS,orUS,orUY,pYs){
  for (i in 1:nit) {
    val<-exp(runif(1,min=log(0.8),max=log(1.8)))
    sdata<-CBsim(E=rnorm(n=n, mean=0, sd=1),
                 U=rnorm(n=n, mean=0, sd=1),
                 orES,
                 pS,
                 orUS,
                 orUY,
                 oria1=exp(0),
                 pYs,
                 orEYcond=val)
    if (i%%5==0) print(i)
    AnaCB(i,sdata,log(orES),pS,log(orUS),log(orUY),pYs,log(val))
  }
}

#Simulations for Figure 3
simia<-function(nit,orES,pS,orUS,orUY,pYs,oria1){
  for (i in 1:nit) {
    val<-exp(runif(1,min=log(0.8),max=log(1.8)))
    sdata<-CBsim(E=rnorm(n=n, mean=0, sd=1),
                 U=rnorm(n=n, mean=0, sd=1),
                 orES,
                 pS,
                 orUS,
                 orUY,
                 oria1,
                 pYs,
                 orEYcond=val)
    if (i%%5==0) print(i)
    AnaCBia(i,sdata,log(orES),log(oria1),pS,log(orUS),log(orUY),pYs,log(val))
  }
}

#Simulations to produce the numbers of Table 1
#results are saved to R dataframe res
#set.seed to get reproducible results

res<-data.frame(matrix(nrow = 0, ncol = 25))
colnames(res)<-c('i','Scen','betaES','betaESa','ia','iaa','pS','pSa','pYs','pYsa','betaUS','betaUSa','betaUY','betaUYa','betaEYcond','betaEYconda','betaEYmarga','betaEYmargabias','pctbias','diffbias','betaEUa','betaEUsa','betaEYmargaf1','betaEYmargaf2','corUS')

Scen<-0
#Sample size 500000
n<-500000
#100 iterations per scenario
nit<-100

#Scenario 1
set.seed(174034582)
Scen<-Scen+1
E=rnorm(n, mean=0, sd=1)
U=rnorm(n, mean=0, sd=1)
orES=0.92
pS=0.04
orUS=3
orUY=3
oria1=exp(0)
pYs=0.04
orEYcond=1.12

F1()

#Scenario 2
set.seed(538876619)
Scen<-Scen+1
E=rnorm(n, mean=0, sd=1)
U=rbinom(n, size=1, prob=0.25)
orES=0.92
pS=0.04
orUS=5
orUY=5
oria1=exp(0)
pYs=0.04
orEYcond=1.12

F1()

#Scenario 3
set.seed(836001424)
Scen<-Scen+1
E=rnorm(n, mean=0, sd=1)
U=rnorm(n, mean=0, sd=1)
orES=0.92
pS=0.04
orUS=10
orUY=10
oria1=exp(0)#no interaction
pYs=0.04
orEYcond=1.12

F1()

#Scenario 4
set.seed(490221743)
Scen<-Scen+1
E=rnorm(n, mean=0, sd=1)
U=rbinom(n, size=1, prob=0.25)
orES=0.92
pS=0.04
orUS=25
orUY=25
oria1=exp(0)
pYs=0.04
orEYcond=1.12

F1()

#Scenario 5
set.seed(285930013)
Scen<-Scen+1
E=rnorm(n, mean=0, sd=1)
U=rnorm(n, mean=0, sd=1)
orES=0.92
pS=0.04
orUS=3
orUY=3
oria1=1.04
pYs=0.04
orEYcond=1.12

F1ia()

#Scenario 6
set.seed(019284932)
Scen<-Scen+1
E=rnorm(n, mean=0, sd=1)
U=rnorm(n, mean=0, sd=1)
orES=0.92
pS=0.04
orUS=3
orUY=3
oria1=0.96
pYs=0.04
orEYcond=1.12

F1ia()

#Scenario 7
set.seed(027493933)
Scen<-Scen+1
E=rnorm(n, mean=0, sd=1)
U=rnorm(n, mean=0, sd=1)
orES=0.92
pS=0.04
orUS=10
orUY=10
oria1=1.04
pYs=0.04
orEYcond=1.12

F1ia()

#Scenario 8
set.seed(391002386)
Scen<-Scen+1
E=rbinom(n, size=1, prob=0.10)
U=rnorm(n, mean=0, sd=1)
orES=0.65
pS=0.04
orUS=3
orUY=3
oria1=exp(0)
pYs=0.04
orEYcond=1.63

F1()

#Scenario 9
set.seed(658490125)
Scen<-Scen+1
E=rbinom(n, size=1, prob=0.10)
U=rbinom(n, size=1, prob=0.25)
orES=0.65
pS=0.04
orUS=5
orUY=5
oria1=exp(0)
pYs=0.04
orEYcond=1.63

F1()

#Scenario 10
set.seed(992380231)
Scen<-Scen+1
E=rbinom(n, size=1, prob=0.10)
U=rnorm(n, mean=0, sd=1)
orES=0.65
pS=0.04
orUS=3
orUY=3
oria1=1.10
pYs=0.04
orEYcond=1.63

F1ia()

#Scenario 11
set.seed(847301364)
Scen<-Scen+1
E=rnorm(n, mean=0, sd=1)
U=rnorm(n, mean=0, sd=1)
orES=2/3
pS=0.04
orUS=3
orUY=3
oria1=exp(0)
pYs=0.04
orEYcond=1.12

F1()

#Scenario 12
set.seed(847301364)
Scen<-Scen+1
E=rnorm(n, mean=0, sd=1)
U=rnorm(n, mean=0, sd=1)
orES=1/3
pS=0.04
orUS=3
orUY=3
oria1=exp(0)
pYs=0.04
orEYcond=1.12

F1()

#Scenario 13
set.seed(432990012)
Scen<-Scen+1
E=rnorm(n, mean=0, sd=1)
U=rnorm(n, mean=0, sd=1)
orES=0.92
pS=0.04
orUS=3
orUY=3
oria1=2
pYs=0.04
orEYcond=1.12

F1ia()

#Scenario 14
set.seed(432990012)
Scen<-Scen+1
E=rnorm(n, mean=0, sd=1)
U=rnorm(n, mean=0, sd=1)
orES=0.92
pS=0.04
orUS=3
orUY=3
oria1=0.5
pYs=0.04
orEYcond=1.12

F1ia()

#Scenario 15
set.seed(302928333)
Scen<-Scen+1
E=rnorm(n, mean=0, sd=1)
U=rnorm(n, mean=0, sd=1)
orES=0.92
pS=0.04
orUS=1
orUY=3
oria1=0.5
pYs=0.04
orEYcond=1.12

F1ia()

#Scenario 16
set.seed(148503219)
Scen<-Scen+1
E=rnorm(n, mean=0, sd=1)
U=rnorm(n, mean=0, sd=1)
orES=0.92
pS=0.5
orUS=3
orUY=3
oria1=exp(0)
pYs=0.04
orEYcond=1.12

F1()

#Scenario 17
set.seed(729456713)
Scen<-Scen+1
E=rnorm(n, mean=0, sd=1)
U=rnorm(n, mean=0, sd=1)
orES=0.92
pS=0.5
orUS=3
orUY=3
oria1=exp(0)
pYs=0.5
orEYcond=1.12

F1()

#Scenario 18
set.seed(711845620)
Scen<-Scen+1
E=rnorm(n, mean=0, sd=1)
U=rnorm(n, mean=0, sd=1)
orES=0.92
pS=0.04
orUS=3
orUY=3
oria1=exp(0)
pYs=0.04
orEYcond=2

F1()

#Scenario 19
set.seed(847500192)
Scen<-Scen+1
E=rnorm(n, mean=0, sd=1)
U=rnorm(n, mean=0, sd=1)
orES=0.92
pS=0.5
orUS=3
orUY=3
oria1=exp(0)
pYs=0.5
orEYcond=1.04

F1()

#Scenario 20
set.seed(847301364)
Scen<-Scen+1
E=rnorm(n, mean=0, sd=1)
U=rnorm(n, mean=0, sd=1)
orES=1/3
pS=0.04
orUS=1/3
orUY=3
oria1=exp(0)
pYs=0.04
orEYcond=1.12

F1()

#all simulation results are stored in the dataframe res
colnames(res)<-c('i','Scen','betaES','betaESa','ia','iaa','pS','pSa','pYs','pYsa','betaUS','betaUSa','betaUY','betaUYa','betaEYcond','betaEYconda','betaEYmarga','betaEYmargabias','pctbias','diffbias','betaEUa','betaEUsa','betaEYmargaf1','betaEYmargaf2','corUS')
#save the simulation results
save(res,file=paste0(path,"Output\\Table_1_rawdata",format(Sys.time(), "%d%b%Y_%H.%M"),".Rda"))

#Calculate mean values and SDs over all iterations per scenario, those are the numbers reported in Table 1
res_mean<-res %>%
  group_by(Scen) %>%
  summarise_all(mean)
res_mean$desc<-'Mean'
res_SD<-res %>%
  group_by(Scen) %>%
  summarise_all(sd)
res_SD$desc<-'SD'

#Code to produce Figure 2

set.seed(75382658)
res<-data.frame(matrix(nrow = 0, ncol = 23))

Scen<-0
#Sample size 500000
n<-500000
#30 dots per scenario
ndots<-30

sim(ndots,3   ,0.1,6,6,0.1)
sim(ndots,0.9 ,0.1,6,6,0.1)
sim(ndots,0.67,0.1,6,6,0.1)
sim(ndots,0.33,0.1,6,6,0.1)

sim(ndots,3   ,0.5,6,6,0.1)
sim(ndots,0.9 ,0.5,6,6,0.1)
sim(ndots,0.67,0.5,6,6,0.1)
sim(ndots,0.33,0.5,6,6,0.1)

sim(ndots,3   ,0.5,6,6,0.5)
sim(ndots,0.9 ,0.5,6,6,0.5)
sim(ndots,0.67,0.5,6,6,0.5)
sim(ndots,0.33,0.5,6,6,0.5)

sim(ndots,3   ,0.1,3,3,0.1)
sim(ndots,0.9 ,0.1,3,3,0.1)
sim(ndots,0.67,0.1,3,3,0.1)
sim(ndots,0.33,0.1,3,3,0.1)

sim(ndots,3   ,0.5,3,3,0.1)
sim(ndots,0.9 ,0.5,3,3,0.1)
sim(ndots,0.67,0.5,3,3,0.1)
sim(ndots,0.33,0.5,3,3,0.1)

sim(ndots,3   ,0.5,3,3,0.5)
sim(ndots,0.9 ,0.5,3,3,0.5)
sim(ndots,0.67,0.5,3,3,0.5)
sim(ndots,0.33,0.5,3,3,0.5)

sim(ndots,3   ,0.1,2,6,0.1)
sim(ndots,0.9 ,0.1,2,6,0.1)
sim(ndots,0.67,0.1,2,6,0.1)
sim(ndots,0.33,0.1,2,6,0.1)

sim(ndots,3   ,0.5,2,6,0.1)
sim(ndots,0.9 ,0.5,2,6,0.1)
sim(ndots,0.67,0.5,2,6,0.1)
sim(ndots,0.33,0.5,2,6,0.1)

sim(ndots,3   ,0.5,2,6,0.5)
sim(ndots,0.9 ,0.5,2,6,0.5)
sim(ndots,0.67,0.5,2,6,0.5)
sim(ndots,0.33,0.5,2,6,0.5)

sim(ndots,3   ,0.1,6,2,0.1)
sim(ndots,0.9 ,0.1,6,2,0.1)
sim(ndots,0.67,0.1,6,2,0.1)
sim(ndots,0.33,0.1,6,2,0.1)

sim(ndots,3   ,0.5,6,2,0.1)
sim(ndots,0.9 ,0.5,6,2,0.1)
sim(ndots,0.67,0.5,6,2,0.1)
sim(ndots,0.33,0.5,6,2,0.1)

sim(ndots,3   ,0.5,6,2,0.5)
sim(ndots,0.9 ,0.5,6,2,0.5)
sim(ndots,0.67,0.5,6,2,0.5)
sim(ndots,0.33,0.5,6,2,0.5)


#Prepare output for plotting
res1<-res
res1$orES<-res1$V3
res1$orUS<-res1$V11
res1$orUY<-res1$V13
res1$betaEYcond<-res1$V15

res1$colhead<-interaction(res1$pS,res1$pYs)
res1$colhead<-droplevels(res1$colhead)
res1$rowhead<-interaction(res1$orUS,res1$orUY)
res1$rowhead<-droplevels(res1$rowhead)
res1$colhead<-factor(res1$colhead,levels=c('0.1.0.1','0.5.0.1','0.5.0.5'))
res1$rowhead<-factor(res1$rowhead,levels=c('3.3','2.6','6.2','6.6'))
colhead.labs <- c("p(S,BL)=0.1 and\np(Y,BL)=0.1","p(S,BL)=0.5 and\np(Y,BL)=0.1","p(S,BL)=0.5 and\np(Y,BL)=0.5")
names(colhead.labs) <- c('0.1.0.1','0.5.0.1','0.5.0.5')
rowhead.labs <- c("OR(U,S)=3 and\nOR(U,Y)=3","OR(U,S)=2 and\nOR(U,Y)=6","OR(U,S)=6 and\nOR(U,Y)=2","OR(U,S)=6 and\nOR(U,Y)=6")
names(rowhead.labs) <- c('3.3','2.6','6.2','6.6')
res1$ORtrue<-res1$betaEYmarga
res1$ORbias<-res1$betaEYmargabias

theme_set(theme_bw())

p1<-ggplot(res1, aes(x=ORtrue, y=ORbias,shape=factor(orES),color=factor(orES))) + 
  geom_point() +
  scale_colour_grey() +
  geom_abline(intercept = 0, slope = 1, linetype=1) +
  theme_bw() +
  theme(legend.position="bottom",axis.text.x = element_text(size=8),,axis.text.y = element_text(size=8)) +
  guides(shape=guide_legend("OR(E,S)"),colour=guide_legend("OR(E,S)")) +
  facet_grid(rowhead~colhead,labeller=labeller(rowhead=rowhead.labs,colhead=colhead.labs)) +
  scale_x_continuous(trans='log2',limits=c(0.75,2),breaks=c(0.8,1,1.33,1.67,2)) +
  scale_y_continuous(trans='log2',limits=c(0.60,2.15),breaks=c(0.8,1,1.33,1.67,2)) +
  labs(x='Unbiased OR',y='Collider-biased OR') +
  theme(panel.grid.major = element_line(colour = "black",linetype="dashed",size=0.1)) +
  theme(panel.grid.minor = element_blank()) +
  theme(strip.text.x = element_text(size = 8)) +
  theme(strip.text.y = element_text(size = 8)) +
  theme(axis.text=element_text(color="black"))

#Save Figure 2 as pdf
ggsave(paste0(path,"Output\\Figure_S1_",format(Sys.time(), "%d%b%Y_%H.%M"),".pdf"), p1, width = 15, height = 15, units = "cm",limitsize=FALSE)

#Save data used for Figure 2
save(res,file=paste0(path,"Output\\Data_Figure_S1_",format(Sys.time(), "%d%b%Y_%H.%M"),".Rda"))

#Code to produce Figure 3

set.seed(184620221)
res<-data.frame(matrix(nrow = 0, ncol = 23))

Scen<-0
#Sample size 500000
n<-500000
#30 dots per scenario
ndots<-30

simia(ndots,2  ,0.2,6,3,0.2,1)
simia(ndots,0.9,0.2,6,3,0.2,1)
simia(ndots,0.5,0.2,6,3,0.2,1)

simia(ndots,2  ,0.2,6,3,0.2,1.15)
simia(ndots,0.9,0.2,6,3,0.2,1.15)
simia(ndots,0.5,0.2,6,3,0.2,1.15)

simia(ndots,2  ,0.2,6,3,0.2,0.9)
simia(ndots,0.9,0.2,6,3,0.2,0.9)
simia(ndots,0.5,0.2,6,3,0.2,0.9)

simia(ndots,2  ,0.2,6,3,0.2,0.5)
simia(ndots,0.9,0.2,6,3,0.2,0.5)
simia(ndots,0.5,0.2,6,3,0.2,0.5)

simia(ndots,2  ,0.2,6,3,0.2,2)
simia(ndots,0.9,0.2,6,3,0.2,2)
simia(ndots,0.5,0.2,6,3,0.2,2)

simia(ndots,2  ,0.2,3,3,0.2,1)
simia(ndots,0.9,0.2,3,3,0.2,1)
simia(ndots,0.5,0.2,3,3,0.2,1)

simia(ndots,2  ,0.2,3,3,0.2,1.15)
simia(ndots,0.9,0.2,3,3,0.2,1.15)
simia(ndots,0.5,0.2,3,3,0.2,1.15)

simia(ndots,2  ,0.2,3,3,0.2,0.9)
simia(ndots,0.9,0.2,3,3,0.2,0.9)
simia(ndots,0.5,0.2,3,3,0.2,0.9)

simia(ndots,2  ,0.2,3,3,0.2,0.5)
simia(ndots,0.9,0.2,3,3,0.2,0.5)
simia(ndots,0.5,0.2,3,3,0.2,0.5)

simia(ndots,2  ,0.2,3,3,0.2,2)
simia(ndots,0.9,0.2,3,3,0.2,2)
simia(ndots,0.5,0.2,3,3,0.2,2)

simia(ndots,2  ,0.2,1,3,0.2,1)
simia(ndots,0.9,0.2,1,3,0.2,1)
simia(ndots,0.5,0.2,1,3,0.2,1)

simia(ndots,2  ,0.2,1,3,0.2,1.15)
simia(ndots,0.9,0.2,1,3,0.2,1.15)
simia(ndots,0.5,0.2,1,3,0.2,1.15)

simia(ndots,2  ,0.2,1,3,0.2,0.9)
simia(ndots,0.9,0.2,1,3,0.2,0.9)
simia(ndots,0.5,0.2,1,3,0.2,0.9)

simia(ndots,2  ,0.2,1,3,0.2,0.5)
simia(ndots,0.9,0.2,1,3,0.2,0.5)
simia(ndots,0.5,0.2,1,3,0.2,0.5)

simia(ndots,2  ,0.2,1,3,0.2,2)
simia(ndots,0.9,0.2,1,3,0.2,2)
simia(ndots,0.5,0.2,1,3,0.2,2)

#Prepare output for plotting

res1<-res
res1$orES<-res1$V3
res1$ia<-res1$V5
res1$orUS<-res1$V11
res1$orUY<-res1$V13
res1$betaEYcond<-res1$V15

res1$rowhead<-factor(res1$ia)
res1$rowhead<-droplevels(res1$rowhead)
res1$colhead<-interaction(res1$orUS,res1$orUY)
res1$colhead<-droplevels(res1$colhead)
res1$colhead<-factor(res1$colhead,levels=c('1.3','3.3','6.3'))
res1$rowhead<-factor(res1$rowhead,levels=c('0.5','0.9','1','1.15','2'))
colhead.labs <- c("OR(U,S)=1 and\nOR(U,Y)=3","OR(U,S)=3 and\nOR(U,Y)=3","OR(U,S)=6 and\nOR(U,Y)=3")
names(colhead.labs) <- c('1.3','3.3','6.3')
rowhead.labs <- c("IA(E*U,S)=0.50","IA(E*U,S)=0.90","IA(E*U,S)=1.00","IA(E*U,S)=1.15","IA(E*U,S)=2.00")
names(rowhead.labs) <- c('0.5','0.9','1','1.15','2')
res1$ORtrue<-res1$betaEYmarga
res1$ORbias<-res1$betaEYmargabias


theme_set(theme_bw())

p2<-ggplot(res1, aes(x=ORtrue, y=ORbias,shape=factor(orES),color=factor(orES))) + 
  geom_point() +
  scale_colour_grey() +
  geom_abline(intercept = 0, slope = 1, linetype=1) +
  theme_bw() +
  theme(legend.position="bottom",axis.text.x = element_text(size=8),,axis.text.y = element_text(size=8)) +
  guides(shape=guide_legend("OR(E,S)"),colour=guide_legend("OR(E,S)")) +
  facet_grid(rowhead~colhead,labeller=labeller(rowhead=rowhead.labs,colhead=colhead.labs)) +
  scale_x_continuous(trans='log2',limits=c(0.75,2),breaks=c(0.8,1,1.33,1.67,2)) +
  scale_y_continuous(trans='log2',limits=c(0.54,2.50),breaks=c(0.6,0.8,1,1.33,1.67,2.2)) +
  labs(x='Unbiased OR',y='Collider-biased OR') +
  theme(panel.grid.major = element_line(colour = "black",linetype="dashed",size=0.1)) +
  theme(panel.grid.minor = element_blank()) +
  theme(strip.text.x = element_text(size = 8)) +
  theme(strip.text.y = element_text(size = 8)) +
  theme(axis.text=element_text(color="black"))

#Save Figure 3 as pdf
ggsave(paste0(path,"Output\\Figure_S2_",format(Sys.time(), "%d%b%Y_%H.%M"),".pdf"), p2, width = 15, height = 15, units = "cm",limitsize=FALSE)

#Save data used for Figure 3
save(res,file=paste0(path,"Output\\Data_Figure_S2_",format(Sys.time(), "%d%b%Y_%H.%M"),".Rda"))

#Code to produce Figure 4

#Figure 3, a

res1<-data.frame(matrix(nrow = 0, ncol = 4))

set.seed(18162392)
for (i in 1:150){
  #Sample size 2500000
  n<-2500000
  #Generate data E, U, and S
  E=rnorm(n, mean=0, sd=1)
  U=rnorm(n, mean=0, sd=1)
  A=rep(1,n)
  if (i>=1  & i<=50) {orES=0.92}
  if (i>=51 & i<=100) {orES=0.5}
  if (i>=101 & i<=150) {orES=0.2}
  pS=0.04
  orUS=exp(runif(1,min=log(0.1),max=log(10)))
  oria1=exp(0)#no interaction
  b0<-detb0(E,U,orES,orUS,oria1,start=0,pS,A,0.0001)
  #b0
  op<-simlr1(E,U,b0,orES,orUS,A,oria1)
  S<-op[,2]
  data<-as.data.frame(cbind(E,U,S,A))
  sdata<-filter(data,S==1)
  #Correlation between E and U in the subset S=1
  y<-cor(sdata$E,sdata$U)
  #Plausibility checks (ok, verified 26APR2023)
  #cor(data$E,data$U)
  #prop.table(table(factor(data$S)))
  #m<-glm(S~E+U,family='binomial',data=data)
  #exp(coef(m)[2])
  #exp(coef(m)[3])
  #cor(data$U,data$S)
  o<-cbind(i,orUS,y,orES)
  res1<<-rbind(res1,o)
  if (i%%5==0) print(i)
}

#plot

p1<-ggplot(res1, aes(x=orUS, y=y,color=factor(orES),shape=factor(orES))) + 
  geom_point(size=1) +
  scale_colour_grey() +
  theme_bw() +
  labs(x='OR(U,S)',y='rho(E,U) within S=1') +
  scale_x_continuous(trans='log2',limits=c(0.1,10),breaks=c(0.11,0.33,1,3,9),minor_breaks=c(0.11,0.33,1,3,9)) +
  scale_y_continuous(limits=c(-0.4,0.4),breaks=c(-0.4,-0.2,0,0.2,0.4),minor_breaks=c(-0.4,-0.2,0,0.2,0.4)) +
  theme(panel.grid.major = element_line(colour = "black",linetype="dashed",linewidth=0.1)) +
  theme(panel.grid.minor = element_line(colour = "black",linetype="dashed",linewidth=0.1)) +
  theme(axis.text=element_text(color="black")) +
  theme(plot.margin = margin(1.2,0.5,0.2,0.5, "cm")) +
  theme(legend.position="bottom",axis.text.x = element_text(size=7),axis.text.y = element_text(size=7),axis.title.x=element_text(size=8),axis.title.y=element_text(size=8),legend.text=element_text(size=7),legend.title=element_text(size=8)) +
  guides(colour=guide_legend("OR(E,S)"),shape=guide_legend("OR(E,S)"))

#p1

ggsave(paste0(path,"Output\\Figure_S3a_",format(Sys.time(), "%d%b%Y_%H.%M"),".pdf"), p1, width = 9, height = 7, units = "cm",limitsize=FALSE)


#Figure 3, b

res2<-data.frame(matrix(nrow = 0, ncol = 5))

set.seed(41365933)
for (i in 1:150){
  #Sample size 500000
  n<-500000
  cor<-runif(1,-0.8,0.8)
  #generate bivariate standard normally distributed data E and U with correlation cor
  distr<-mvrnorm(n=n,mu=c(0,0),Sigma=matrix(c(1,cor,cor,1),ncol=2))
  E<-distr[,1]
  U<-distr[,2]
  A<-rep(1,n)
  #cor
  #cor(E,U)
  pY=0.04
  orEY=1.12
  if (i>=1  & i<=50) {orUY=1.5}
  if (i>=51 & i<=100) {orUY=3}
  if (i>=101 & i<=150) {orUY=6}
  oria1=exp(0)#no interaction
  #simulate variable Y
  b0<-detb0(E,U,orEY,orUY,oria1,start=0,pY,A,0.0001)
  #b0
  op<-simlr1(E,U,b0,orEY,orUY,A,oria1)
  Y<-op[,2]
  data<-as.data.frame(cbind(E,U,Y,A))
  #Plausibility checks (ok, verified 26APR2023)
  #cor(data$E,data$U)
  #m<-glm(Y~E+U,family='binomial',data=data)
  #exp(coef(m)[2])
  #exp(coef(m)[3])
  #prop.table(table(data$Y))
  mb<-glm(Y~E,family='binomial',data=data)
  mc<-glm(Y~E+U,family='binomial',data=data)
  #biased OR
  ORbias<-exp(coef(mb)[2])
  #true OR (marginalized)
  ORcorr<-exp(margOR(mc))
  BiasRatio<-ORbias/ORcorr
  PctBias<-(ORbias-ORcorr)/ORcorr*100
  o<-cbind(i,cor,PctBias,BiasRatio,orUY)
  res2<<-rbind(res2,o)
  if (i%%5==0) print(i)
}

#plot

p2<-ggplot(res2, aes(x=cor, y=BiasRatio,color=factor(orUY),shape=factor(orUY))) + 
  geom_point(size=1) +
  scale_colour_grey() +
  theme_bw() +
  labs(x='rho(E,U)',y='Percentage bias') +
  scale_x_continuous(limits=c(-1,1),breaks=c(-0.8,-0.4,0,0.4,0.8),minor_breaks=c(-0.8,-0.4,0,0.4,0.8)) +
  scale_y_continuous(trans='log2',limits=c(0.25,4),breaks=c(0.25,0.5,1,2,4),minor_breaks=c(0.25,0.5,1,2,4),labels=c('-75%','-50%','0%','200%','400%')) +
  theme(panel.grid.major = element_line(colour = "black",linetype="dashed",linewidth=0.1)) +
  theme(panel.grid.minor = element_line(colour = "black",linetype="dashed",linewidth=0.1)) +
  theme(axis.text=element_text(color="black")) +
  theme(plot.margin = margin(1.2,0.5,0.2,0.5, "cm")) +
  #geom_vline(xintercept = 0.02) +
  #geom_vline(xintercept = -0.02) +
  annotate('rect', xmin=-0.04, xmax=0.04, ymin=0.25, ymax=4, alpha=.3, fill='darkgrey') +
  theme(legend.position="bottom",axis.text.x = element_text(size=7),axis.text.y = element_text(size=7),axis.title.x=element_text(size=8),axis.title.y=element_text(size=8),legend.text=element_text(size=7),legend.title=element_text(size=8)) +
  guides(colour=guide_legend("OR(U,Y)"),shape=guide_legend("OR(U,Y)"))

#p2

ggsave(paste0(path,"Output\\Figure_S3b_",format(Sys.time(), "%d%b%Y_%H.%M"),".pdf"), p2, width = 9, height = 7, units = "cm",limitsize=FALSE)


#produce one pdf file containing both panels

p3<-ggarrange(p1,p2,labels=c('  (A)','  (B)'),ncol=2,nrow=1)

ggsave(paste0(path,"Output\\Figure_S3_",format(Sys.time(), "%d%b%Y_%H.%M"),".pdf"), p3, width = 15.5, height = 7, units = "cm",limitsize=FALSE)

#Save data used for Figure 3, a
save(res1,file=paste0(path,"Output\\Data_Figure_S3a_",format(Sys.time(), "%d%b%Y_%H.%M"),".Rda"))

#Save data used for Figure 3, b
save(res2,file=paste0(path,"Output\\Data_Figure_S3b_",format(Sys.time(), "%d%b%Y_%H.%M"),".Rda"))
